# Supplementary material for: High Correlation of Static First-Minute-Frame (FMF) PET Imaging after 18F-Labeled Amyloid Tracer Injection with [18F]FDG PET Imaging
Source: Sensors (Basel). 2021 Jul 30;21(15):5182. doi: 10.3390/s21155182 (PMC8348394; doi:10.3390/s21155182)
Supplement: Supplementary file 1 [file sensors-21-05182-s001.zip]

Archive with 1 entries (1 files):
- Sensors-FMF-SM.pdf
